# Supplementary material for: Assessing Metabolic Markers in Glioblastoma Using Machine Learning: A Systematic Review
Source: Metabolites. 2023 Jan 21;13(2):161. doi: 10.3390/metabo13020161 (PMC9958885; doi:10.3390/metabo13020161)
Supplement: Supplementary file 1 [file metabolites-13-00161-s001.zip]

Archive with 1 entries (1 files):
- metabolites-2153726-supplementary.pdf
